# Supplementary material for: Comparative Proteomic Insights into the Immune Response of Conogethes punctiferalis Challenged with Beauveria bassiana
Source: Insects. 2025 Jun 26;16(7):667. doi: 10.3390/insects16070667 (PMC12295233; doi:10.3390/insects16070667)
Supplement: Supplementary file 1 [file insects-16-00667-s001.zip]

Archive with 1 entries (1 files):
- insects-3676753-supplementary.xlsx
