# Supplementary material for: Comparative Proteomic Insights into the Immune Response of Conogethes punctiferalis Challenged with Beauveria bassiana
Source: Insects. 2025 Jun 26;16(7):667. doi: 10.3390/insects16070667 (PMC12295233; doi:10.3390/insects16070667)
Supplement: Supplementary file 1 [file insects-16-00667-s001.zip › insects-3676753-supplementary.xlsx]

## Sheet: Table S1
Table S1 Liquid chromatography elution gradient
Time (min)	Flow rate (mL/min)	Mobile phase A (%)	Mobile phase B (%)
0	600	94	6
2	600	88	12
49.5	600	65	35
51.5	600	50	50
52.5	600	0	100
60	600	0	100

## Sheet: Table S2
Table S2 Primers used for qRT-PCR in the present study
Name	Protein ID	Direction	Sequence (5'-3')
PGRP	Cluster-10258.20506;orf1	Forward	AACAAGCACCTGACTGAAGAC
		Reverse	GCCAAGCCTGAATGATGTTCT
PGRP-LB	Cluster-10258.27935;orf1	Forward	GAGTGTGGCAGTAGCATATCC
		Reverse	GTGGGCAGTGGTAGTGTCA
βGBP	Cluster-10258.21046;orf1	Forward	GGCTACAGGCAGGACAATG
		Reverse	CGCCGTCGCTATCCTCATA
Peroxiredoxin-5	Cluster-10258.19631;orf1	Forward	AAGGTTCTCAATGGTGGTCAAC
		Reverse	GATCTTTAACTTGTCGGCGAGAG
Galectin-4	Cluster-10258.19186;orf1	Forward	CAGCCGTATTACCATCAGTATGAC
		Reverse	ATCTGGAGCAGCGTTGTAGG
PPO-3	Cluster-10258.16129;orf1	Forward	TGATAGAGTCCAGCATCCTGTC
		Reverse	TCCGCCATTACACCGAAGTT
Ribosomal protein 49	Reference Gene	Forward	GCCATCAATCGGATCGCTATG
		Reverse	GCATGTGACGGGTCTTCTTG

## Sheet: Table S3
Table S3 Immune-related proteins identified in YPM proteome
Number	Protein	Description	CpCK_2	CpCK_1	CpCK_3	CpTG_1	CpTG_2	CpTG_3	GO_NUM	GO_Description	KEGG_Description	KEGG_EC	KEGG_ko	COG_Function_Description	COG_Function_Class	COG_Class_Description	IPR_Term
8	PGRP
	Cluster-10258.20441;orf1	len=211 frame:-3 start:2084 end:1452 913318611/XP_013190344.1 PREDICTED: peptidoglycan recognition protein-like [Amyelois transitella]	1271.2	1156.5	1257.8	1537.7	1681.4	1130.6	2	Molecular Function:N-acetylmuramoyl-L-alanine amidase activity (GO:0008745),Biological Process:peptidoglycan catabolic process (GO:0009253)	peptidoglycan recognition protein	--	--	N-acetylmuramoyl-L-alanine amidase CwlA	M	Cell wall/membrane/envelope biogenesis ;	IPR002502 [N-acetylmuramoyl-L-alanine amidase domain]
	Cluster-10258.20485;orf1	len=320 frame:3 start:945 end:1904 1590279491/XP_028163396.1 peptidoglycan recognition protein 4-like isoform X1 [Ostrinia furnacalis]	130.3	112.6	139.4	125.2	123.1	159.3	2	Molecular Function:N-acetylmuramoyl-L-alanine amidase activity (GO:0008745),Biological Process:peptidoglycan catabolic process (GO:0009253)	peptidoglycan recognition protein	--	--	LysM repeat	M	Cell wall/membrane/envelope biogenesis ;	IPR002502 [N-acetylmuramoyl-L-alanine amidase domain]
	Cluster-10258.20506;orf1	len=116 frame:-1 start:1650 end:1303 1590273889/XP_028160373.1 peptidoglycan recognition protein-like [Ostrinia furnacalis]	268	178.3	188.5	347.2	371.3	328	2	Molecular Function:N-acetylmuramoyl-L-alanine amidase activity (GO:0008745),Biological Process:peptidoglycan catabolic process (GO:0009253)	peptidoglycan recognition protein	--	--	Serine protease, subtilase family	O	Posttranslational modification, protein turnover, chaperones ;	IPR002502 [N-acetylmuramoyl-L-alanine amidase domain]
	Cluster-10258.20558;orf1	len=205 frame:-2 start:711 end:97 1590272080/XP_028159392.1 peptidoglycan-recognition protein LB-like [Ostrinia furnacalis]	2948.3	2424.6	2743.6	3866.9	3173.9	4170.1	2	Molecular Function:N-acetylmuramoyl-L-alanine amidase activity (GO:0008745),Biological Process:peptidoglycan catabolic process (GO:0009253)	peptidoglycan recognition protein	--	--	N-acetylmuramoyl-L-alanine amidase CwlA	M	Cell wall/membrane/envelope biogenesis ;	IPR002502 [N-acetylmuramoyl-L-alanine amidase domain]
	Cluster-10258.20681;orf1	len=90 frame:-1 start:671 end:402 1590273889/XP_028160373.1 peptidoglycan recognition protein-like [Ostrinia furnacalis]	325.2	273	337.1	414.7	473.8	390.5	--	--	peptidoglycan recognition protein	--	--	--	--	--	--
	Cluster-10258.20977;orf1	len=188 frame:-2 start:830 end:267 315507099/ADU33185.1 peptidoglycan recognition protein B [Ostrinia nubilalis]	994.2	618.5	617.3	1599.6	1601.2	1196.7	2	Molecular Function:N-acetylmuramoyl-L-alanine amidase activity (GO:0008745),Biological Process:peptidoglycan catabolic process (GO:0009253)	peptidoglycan recognition protein	--	--	N-acetylmuramoyl-L-alanine amidase CwlA	M	Cell wall/membrane/envelope biogenesis ;	IPR002502 [N-acetylmuramoyl-L-alanine amidase domain]
	Cluster-10258.27935;orf1	len=233 frame:-1 start:1101 end:403 909551949/XP_013143081.1 PREDICTED: peptidoglycan-recognition protein LB-like [Papilio polytes]	136.2	197.1	208.2	347.4	316.4	386.1	2	Molecular Function:N-acetylmuramoyl-L-alanine amidase activity (GO:0008745),Biological Process:peptidoglycan catabolic process (GO:0009253)	peptidoglycan recognition protein	--	--	N-acetylmuramoyl-L-alanine amidase CwlA	M	Cell wall/membrane/envelope biogenesis ;	IPR002502 [N-acetylmuramoyl-L-alanine amidase domain]
	Cluster-10258.8816;orf1	len=40 frame:-2 start:120 end:1 1344819128/XP_023952833.1 peptidoglycan-recognition protein LB-like isoform X2 [Bicyclus anynana]	39.9	24.4	21.9	32.7	39.8	38.4	--	--	--	--	--	--	--	--	--
4	βGRP/GNBP
	Cluster-10258.21597;	len=354 start:863 end:1923 minus strand	555.4	590.8	576.6	678.1	734.9	527	1	Molecular Function:carbohydrate binding (GO:0030246)	gram-negative bacteria-binding protein 1	--	ko04624 Toll and Imd signaling pathway	--	--	--	IPR031756 [Beta-1,3-glucan-binding protein, N-terminal]
	Cluster-10258.21046;orf1	len=239 frame:-2 start:719 end:3 7262927/AAF44011.1 beta-1,3-glucan recognition protein [Manduca sexta]	616.9	577.7	547	591.1	632.4	571.4	1	Molecular Function:carbohydrate binding (GO:0030246)	gram-negative bacteria-binding protein 1	--	ko04624 Toll and Imd signaling pathway	--	--	--	IPR031756 [Beta-1,3-glucan-binding protein, N-terminal]
	Cluster-10258.20530;	len=197 start:1618 end:2208 minus strand	1008.5	1229.2	1263.7	1240.2	1112.6	998.6	1	Biological Process:carbohydrate metabolic process (GO:0005975)	gram-negative bacteria-binding protein 3	--	ko04624 Toll and Imd signaling pathway	Beta-glucanase, GH16 family	G	Carbohydrate transport and metabolism ;	IPR000757 [Glycoside hydrolase family 16]
	Cluster-10258.20311;orf1	len=123 frame:3 start:516 end:884 1549093929/RVE48859.1 hypothetical protein evm_006509 [Chilo suppressalis]	643.8	712.7	808.7	669.3	812.6	663.2	--	--	gram-negative bacteria-binding protein 1	--	ko04624 Toll and Imd signaling pathway	--	--	--	--
19	C-type lectin/IML
	Cluster-10258.19353;orf1	len=236 frame:2 start:329 end:1036 1590280507/XP_028163943.1 macrophage mannose receptor 1-like [Ostrinia furnacalis]	2229.5	1796	1881	1830	1720.2	1807.6	--	--	--	--	--	--	--	--	IPR001304 [C-type lectin-like]
	Cluster-10258.19539;orf2	len=324 frame:-3 start:2725 end:1754 1590275738/XP_028161369.1 C-type mannose receptor 2-like isoform X2 [Ostrinia furnacalis]	303.2	259.2	243.4	254.2	295.8	210.4	--	--	--	--	--	--	--	--	IPR001304 [C-type lectin-like]
	Cluster-10258.19765;orf1	len=321 frame:3 start:30 end:992 1549085433/RVE41129.1 hypothetical protein evm_014222 [Chilo suppressalis]	1511.8	2083.5	1943.7	1507.2	1433.3	1212.3	--	--	--	--	--	Spore coat protein CotH	M	Cell wall/membrane/envelope biogenesis ;	IPR001304 [C-type lectin-like]
	Cluster-10258.19539;orf1	len=203 frame:-2 start:611 end:3 1590275738/XP_028161369.1 C-type mannose receptor 2-like isoform X2 [Ostrinia furnacalis]	536.7	438.3	440.5	411.4	522.9	319.6	--	--	--	--	--	--	--	--	IPR001304 [C-type lectin-like]
	Cluster-10258.14580;orf1	len=310 frame:3 start:3 end:932 1549097881/RVE52735.1 hypothetical protein evm_002608 [Chilo suppressalis]	1042.1	1022.1	1049.3	958.3	1325.8	1139.1	--	--	--	--	--	--	--	--	IPR001304 [C-type lectin-like]
	Cluster-10258.20910;	len=599 start:504 end:2301 minus strand	594	709.7	755.1	783	825.6	671.9	--	--	--	--	--	Spore coat protein CotH	M	Cell wall/membrane/envelope biogenesis ;	IPR001304 [C-type lectin-like]
	Cluster-10258.12450;orf1	len=227 frame:-1 start:1723 end:1043 1590306934/XP_028178206.1 uncharacterized protein LOC114365758 isoform X1 [Ostrinia furnacalis]	683.1	619.4	681.3	628.1	584.4	650.5	--	--	--	--	--	--	--	--	IPR001304 [C-type lectin-like]
	Cluster-10258.19459;orf1	len=218 frame:3 start:426 end:1079 1549094650/RVE49562.1 hypothetical protein evm_005790 [Chilo suppressalis]	404.9	533.7	521.8	449.5	439.2	496.5	--	--	--	--	--	--	--	--	IPR001304 [C-type lectin-like]
	Cluster-10258.19008;orf1	len=323 frame:1 start:103 end:1071 1549094650/RVE49562.1 hypothetical protein evm_005790 [Chilo suppressalis]	514.9	558.1	559.9	531.8	448.2	570	--	--	--	--	--	Spore coat protein CotH	M	Cell wall/membrane/envelope biogenesis ;	IPR001304 [C-type lectin-like]
	Cluster-10258.17813;orf1	len=242 frame:1 start:1 end:726 1590275728/XP_028161364.1 C-type mannose receptor 2-like isoform X1 [Ostrinia furnacalis]	515.3	502.7	601.2	470.8	453.3	440.2	--	--	--	--	--	--	--	--	IPR001304 [C-type lectin-like]
	Cluster-10258.32829;orf1	len=103 frame:1 start:1 end:309 1549097881/RVE52735.1 hypothetical protein evm_002608 [Chilo suppressalis]	128.3	103.2	235.6	93.4	150.9	236.5	--	--	--	--	--	--	--	--	IPR001304 [C-type lectin-like]
	Cluster-10258.14610;orf1	len=172 frame:-1 start:829 end:314 1590285574/XP_028166687.1 secretory phospholipase A2 receptor-like [Ostrinia furnacalis]	386.6	413.6	363	282.4	279.1	319.3	--	--	--	--	--	--	--	--	IPR001304 [C-type lectin-like]
	Cluster-10258.17639;orf1	len=164 frame:1 start:1111 end:1602 1590275738/XP_028161369.1 C-type mannose receptor 2-like isoform X2 [Ostrinia furnacalis]	71.5	71.2	53.4	71.3	87.3	35.7	--	--	--	--	--	--	--	--	IPR001304 [C-type lectin-like]
	Cluster-10258.18470;orf2	len=123 frame:1 start:1216 end:1584 1549094650/RVE49562.1 hypothetical protein evm_005790 [Chilo suppressalis]	155.6	141.9	177.9	136.6	178.7	94.1	--	--	--	--	--	--	--	--	IPR001304 [C-type lectin-like]
	Cluster-10258.18633;orf1	len=318 frame:-1 start:1231 end:278 1496558047/XP_026757953.1 lymphocyte antigen 75-like [Galleria mellonella]	434.7	642.6	620	510	492.1	596.4	--	--	--	--	--	--	--	--	IPR001304 [C-type lectin-like]
	Cluster-10258.18470;orf1	len=228 frame:3 start:3 end:686 1549094650/RVE49562.1 hypothetical protein evm_005790 [Chilo suppressalis]	52.5	68.4	80.1	37.1	38	81	--	--	--	--	--	--	--	--	IPR001304 [C-type lectin-like]
	Cluster-10258.30175;orf1	len=391 frame:-1 start:3545 end:2373 1590262002/XP_028171110.1 uncharacterized protein LOC114360562 [Ostrinia furnacalis]	216.9	200.6	176.1	200.1	221.3	154.3	--	--	--	--	--	--	--	--	IPR001304 [C-type lectin-like]
	Cluster-10258.23723;orf1	len=107 frame:-2 start:403 end:83 692190361/AIR96002.1 lectin1 [Ostrinia furnacalis]	150.9	146.7	151.2	145.3	141.8	160	--	--	--	--	--	--	--	--	IPR001304 [C-type lectin-like]
	Cluster-10258.1917;	len=255 start:380 end:1146 minus strand	166	112.3	112.4	126.4	142.2	129.4	--	--	--	--	--	--	--	--	IPR001304 [C-type lectin-like]
3	Galectin
	Cluster-10258.19941;	len=80 start:167 end:405 minus strand	858.6	888.2	1060.2	837.2	731.8	717	1	Molecular Function:carbohydrate binding (GO:0030246)	galectin-4	--	--	--	--	--	IPR001079 [Galectin, carbohydrate recognition domain]
	Cluster-10258.19186;orf1	len=192 frame:1 start:1 end:576 1590275106/XP_028161027.1 galectin-4-like isoform X1 [Ostrinia furnacalis]	265.1	190.5	198.2	178	205.8	255	1	Molecular Function:carbohydrate binding (GO:0030246)	galectin-4	--	--	--	--	--	IPR001079 [Galectin, carbohydrate recognition domain]
	Cluster-10258.17399;orf1	len=381 frame:-1 start:1453 end:311 692190428/AIR96007.1 galectin9 [Ostrinia furnacalis]	74.9	79.9	127.3	88.7	55.7	110.4	1	Molecular Function:carbohydrate binding (GO:0030246)	--	--	--	--	--	--	IPR001079 [Galectin, carbohydrate recognition domain]
2	Scavenger receptor
	Cluster-10258.27410;orf1	len=279 frame:3 start:375 end:1211 1590306330/XP_028177885.1 somatomedin-B and thrombospondin type-1 domain-containing protein [Ostrinia furnacalis]	664.5	632.1	569.6	567.5	736.4	481.5	3	Molecular Function:scavenger receptor activity (GO:0005044),Biological Process:immune response (GO:0006955),Molecular Function:polysaccharide binding (GO:0030247)	--	--	--	--	--	--	IPR000884 [Thrombospondin type-1 (TSP1) repeat] ; IPR001212[Somatomedin B domain]
	Cluster-10258.25111;orf1	len=301 frame:3 start:3 end:905 1274118066/XP_022824197.1 scavenger receptor class B member 1-like [Spodoptera litura]	154.1	115.6	123.2	114	107.7	186.2	1	Cellular Component:membrane (GO:0016020)	--	--	--	--	--	--	IPR002159 [CD36 family]
1	Hemocytin
	Cluster-10258.19802;orf1	len=4044 frame:3 start:42 end:12173 1483686815/XP_026330001.1 hemocytin [Hyposmocoma kahamanoa]	6309.3	9386.6	9684.2	6896.5	7041.1	7761	--	--	--	--	--	Periplasmic protein TonB, links inner and outer membranes	M	Cell wall/membrane/envelope biogenesis ;	IPR000421 [Coagulation factor 5/8 C-terminal domain] ; IPR001846[von Willebrand factor, type D domain] ; IPR002919[Trypsin Inhibitor-like, cysteine rich domain] ; IPR014853[Uncharacterised domain, cysteine-rich]
3	hemolin
	Cluster-10258.21494;orf1	len=142 frame:1 start:103 end:528 1590270542/XP_028158569.1 hemolin-like isoform X1 [Ostrinia furnacalis]	329.6	1140.6	532.4	433.4	329.9	769.5	--	--	--	--	--	--	--	--	IPR013098 [Immunoglobulin I-set]
	Cluster-10258.21273;orf1	len=314 frame:2 start:278 end:1219 1590270544/XP_028158570.1 hemolin-like isoform X2 [Ostrinia furnacalis]	655.9	564.8	587.9	574.4	715.8	446.2	--	--	--	--	--	--	--	--	IPR013098 [Immunoglobulin I-set]
	Cluster-10258.21107;orf1	len=162 frame:-2 start:486 end:1 1344795155/XP_023939785.1 hemolin-like [Bicyclus anynana]	388.6	385.4	446.8	453.9	488.3	470.6	--	--	--	--	--	--	--	--	--
6	Integrin
	Cluster-10258.19480;orf1	len=844 frame:1 start:745 end:3276 1590274676/XP_028160797.1 integrin beta-PS [Ostrinia furnacalis]	1464	1447.1	1539.8	1587.9	1686.8	1383.1	--	--	integrin beta 1	--	ko04015 Rap1 signaling pathway ko04145 Phagosome ko04151 PI3K-Akt signaling pathway ko04360 Axon guidance ko04510 Focal adhesion ko04512 ECM-receptor interaction ko04514 Cell adhesion molecules (CAMs) ko04530 Tight junction ko04611 Platelet activation ko04670 Leukocyte transendothelial migration ko04810 Regulation of actin cytoskeleton ko05100 Bacterial invasion of epithelial cells ko05130 Pathog…	Secreted protein containing bacterial Ig-like domain and vWFA domain	R	General function prediction only ;	IPR002369 [Integrin beta subunit, VWA domain] ; IPR012896[Integrin beta subunit, tail] ; IPR013111[EGF-like domain, extracellular] ; IPR014836[Integrin beta subunit, cytoplasmic domain] ; IPR033760[Integrin beta N-terminal]
	Cluster-10258.21641;	len=1088 start:225 end:3491 minus strand	1762.2	1823.2	1538.7	1714.2	2097.4	1476.8	--	--	--	--	--	--	--	--	IPR013649 [Integrin alpha-2] ; IPR018184[Integrin alpha chain, C-terminal cytoplasmic region, conserved site]
	Cluster-10258.16588;orf1	len=1127 frame:3 start:201 end:3581 1590303913/XP_028176589.1 integrin alpha-PS1 isoform X2 [Ostrinia furnacalis]	663.8	548.1	537.4	581	638.2	681.6	--	--	integrin alpha 7	--	ko04151 PI3K-Akt signaling pathway ko04510 Focal adhesion ko04512 ECM-receptor interaction ko04810 Regulation of actin cytoskeleton ko05165 Human papillomavirus infection ko05410 Hypertrophic cardiomyopathy (HCM) ko05412 Arrhythmogenic right ventricular cardiomyopathy (ARVC) ko05414 Dilated cardiomyopathy (DCM)	Cytolysin, a secreted calcineurin-like phosphatase	U	Intracellular trafficking, secretion, and vesicular transport ;	IPR013517 [FG-GAP repeat] ; IPR013649[Integrin alpha-2]
	Cluster-10258.13642;	len=390 start:257 end:1426 minus strand	976	915.8	983.3	891.9	863.4	835.5	2	Molecular Function:protein kinase activity (GO:0004672),Biological Process:protein phosphorylation (GO:0006468)	integrin-linked kinase	2.7.11.1	ko03320 PPAR signaling pathway ko04360 Axon guidance ko04510 Focal adhesion ko05100 Bacterial invasion of epithelial cells ko05213 Endometrial cancer	Ankyrin repeat	T	Signal transduction mechanisms ;	IPR001245 [Serine-threonine/tyrosine-protein kinase catalytic domain] ; IPR020683[Ankyrin repeat-containing domain]
	Cluster-10258.17940;orf1	len=183 frame:3 start:216 end:764 1590274573/XP_028160741.1 integrin beta-6-like [Ostrinia furnacalis]	272.4	234.5	191.3	225.8	233.2	302	--	--	--	--	--	--	--	--	--
	Cluster-10258.17673;orf1	len=51 frame:1 start:1 end:153 1486913092/XP_026489213.1 integrin-linked protein kinase [Vanessa tameamea]	127.7	143.3	145.9	152.3	139.9	135.4	2	Molecular Function:protein kinase activity (GO:0004672),Biological Process:protein phosphorylation (GO:0006468)	integrin-linked kinase	2.7.11.1	ko03320 PPAR signaling pathway ko04360 Axon guidance ko04510 Focal adhesion ko05100 Bacterial invasion of epithelial cells ko05213 Endometrial cancer	--	--	--	IPR001245 [Serine-threonine/tyrosine-protein kinase catalytic domain]
1	CLIP domain-containing serine protease
	Cluster-10258.20308;	len=251 start:68 end:819 minus strand	1303.7	1408.2	1384.7	1223.4	1429.6	1017.9	2	Molecular Function:serine-type endopeptidase activity (GO:0004252),Biological Process:proteolysis (GO:0006508)	serine protease immune response integrator	--	ko04624 Toll and Imd signaling pathway	Secreted trypsin-like serine protease	O	Posttranslational modification, protein turnover, chaperones ;	CLIP domain-containing serine protease
24	serpin
	Cluster-10258.19819;orf1	len=354 frame:2 start:2 end:1063 1549097995/RVE52848.1 hypothetical protein evm_002505 [Chilo suppressalis]	8280.5	6859.2	6167.7	8084.2	8843.8	8115.4	--	--	serpin B	--	ko05146 Amoebiasis	Serine protease inhibitor	O	Posttranslational modification, protein turnover, chaperones ;	IPR023796 [Serpin domain]
	Cluster-10258.20619;orf1	len=410 frame:-2 start:1879 end:650 1590268993/XP_028157734.1 alaserpin-like isoform X14 [Ostrinia furnacalis]	7204.4	7047.3	7228.5	7503.1	8016.5	7492.8	--	--	serpin B	--	ko05146 Amoebiasis	Serine protease inhibitor	O	Posttranslational modification, protein turnover, chaperones ;	IPR023796 [Serpin domain]
	Cluster-10258.15800;orf1	len=394 frame:-3 start:1504 end:323 1549088611/RVE43711.1 hypothetical protein evm_011626 [Chilo suppressalis]	4638	5145.4	5247	4573.5	4910.2	4613.1	--	--	serpin B	--	ko05146 Amoebiasis	Serine protease inhibitor	O	Posttranslational modification, protein turnover, chaperones ;	IPR023796 [Serpin domain]
	Cluster-10258.19532;orf1	len=429 frame:3 start:390 end:1676 1590287991/XP_028167975.1 serine protease inhibitor 77Ba-like [Ostrinia furnacalis]	4876.3	4162.5	4394.5	5760.9	6609.3	5464.3	--	--	--	--	--	Serine protease inhibitor	O	Posttranslational modification, protein turnover, chaperones ;	IPR023796 [Serpin domain]
	Cluster-10258.20869;orf1	len=463 frame:-2 start:2339 end:951 1590296133/XP_028172401.1 uncharacterized protein LOC114361536 [Ostrinia furnacalis]	2749.2	2762.3	2637.2	3095.1	3322.5	2952	--	--	--	--	--	Serine protease inhibitor	O	Posttranslational modification, protein turnover, chaperones ;	IPR023796 [Serpin domain]
	Cluster-10258.20297;orf1	len=123 frame:1 start:1 end:369 1549097996/RVE52849.1 hypothetical protein evm_002506 [Chilo suppressalis]	3658.6	2934.8	3112	3715.6	4302.7	3241.4	--	--	serpin B	--	ko05146 Amoebiasis	Serine protease inhibitor	O	Posttranslational modification, protein turnover, chaperones ;	IPR023796 [Serpin domain]
	Cluster-10258.21682;orf1	len=831 frame:1 start:1 end:2493 1590271618/XP_028159143.1 uncharacterized protein LOC114351966 isoform X5 [Ostrinia furnacalis]	1450.2	1803.7	2418.8	1165.3	1205.7	1302.5	--	--	serpin B	--	ko05146 Amoebiasis	Serine protease inhibitor	O	Posttranslational modification, protein turnover, chaperones ;	IPR002919 [Trypsin Inhibitor-like, cysteine rich domain] ; IPR023796[Serpin domain]
	Cluster-10258.20643;orf1	len=227 frame:1 start:1 end:681 1590296133/XP_028172401.1 uncharacterized protein LOC114361536 [Ostrinia furnacalis]	1723	1667.7	1704	2089	1961.3	1686.2	--	--	--	--	--	Serine protease inhibitor	O	Posttranslational modification, protein turnover, chaperones ;	IPR023796 [Serpin domain]
	Cluster-10258.21431;orf2	len=87 frame:-1 start:1610 end:1350 1590269001/XP_028157738.1 alaserpin-like isoform X17 [Ostrinia furnacalis]	625.2	563	517.4	583	629.3	680	--	--	serpin B	--	ko05146 Amoebiasis	Serine protease inhibitor	O	Posttranslational modification, protein turnover, chaperones ;	IPR023796 [Serpin domain]
	Cluster-10258.20809;orf1	len=422 frame:-2 start:1634 end:369 1590283863/XP_028165758.1 serine protease inhibitor 88Ea-like [Ostrinia furnacalis]	1351.6	1236	1425.7	2029.3	1773.9	1729.7	--	--	--	--	--	Serine protease inhibitor	O	Posttranslational modification, protein turnover, chaperones ;	IPR023796 [Serpin domain]
	Cluster-10258.20443;orf1	len=403 frame:1 start:25 end:1233 1590269001/XP_028157738.1 alaserpin-like isoform X17 [Ostrinia furnacalis]	1616.1	1893.4	2465.7	1973.6	1804.4	1818.1	--	--	serpin B	--	ko05146 Amoebiasis	Serine protease inhibitor	O	Posttranslational modification, protein turnover, chaperones ;	IPR023796 [Serpin domain]
	Cluster-10258.21997;orf1	len=200 frame:1 start:1 end:600 1590282779/XP_028165163.1 uncharacterized protein LOC114356271 [Ostrinia furnacalis]	994.3	1045.1	934.5	999.1	1008.4	1000.4	--	--	--	--	--	Serine protease inhibitor	O	Posttranslational modification, protein turnover, chaperones ;	IPR023796 [Serpin domain]
	Cluster-10258.16271;orf1	len=225 frame:3 start:3 end:677 1590282779/XP_028165163.1 uncharacterized protein LOC114356271 [Ostrinia furnacalis]	1088	909.7	886.7	961.7	1097.7	861.3	--	--	--	--	--	Serine protease inhibitor	O	Posttranslational modification, protein turnover, chaperones ;	IPR023796 [Serpin domain]
	Cluster-10258.19747;orf2	len=368 frame:3 start:3 end:1106 1549097995/RVE52848.1 hypothetical protein evm_002505 [Chilo suppressalis]	974.4	936.1	1048.8	1124	1220.5	917.9	--	--	serpin B	--	ko05146 Amoebiasis	Serine protease inhibitor	O	Posttranslational modification, protein turnover, chaperones ;	IPR023796 [Serpin domain]
	Cluster-10258.21147;orf1	len=463 frame:-3 start:1837 end:449 913296830/XP_013185979.1 PREDICTED: zonadhesin-like [Amyelois transitella]	1095.9	1419.3	1384.9	1046.9	1264.7	1147.4	--	--	serpin B	--	ko05146 Amoebiasis	Serine protease inhibitor	O	Posttranslational modification, protein turnover, chaperones ;	IPR023796 [Serpin domain]
	Cluster-10258.14199;orf1	len=70 frame:1 start:1 end:210 1229720466/XP_022122693.1 alaserpin-like isoform X8 [Pieris rapae]	309.2	204.8	165.5	172.2	187.4	193.2	--	--	--	--	--	Serine protease inhibitor	O	Posttranslational modification, protein turnover, chaperones ;	IPR023796 [Serpin domain]
	Cluster-10258.21389;	len=134 start:168 end:569 minus strand	198.1	172	177.9	134	158.6	114.8	--	--	--	--	--	Serine protease inhibitor	O	Posttranslational modification, protein turnover, chaperones ;	IPR023796 [Serpin domain]
	Cluster-10258.22015;orf1	len=417 frame:-3 start:1897 end:647 1590282769/XP_028165158.1 serine protease inhibitor 77Ba-like [Ostrinia furnacalis]	300.2	274.1	210.2	372.8	252.4	340.8	--	--	serpin B	--	ko05146 Amoebiasis	Serine protease inhibitor	O	Posttranslational modification, protein turnover, chaperones ;	IPR023796 [Serpin domain]
	Cluster-10258.20547;	len=240 start:497 end:1213 minus strand	130.5	97	98.3	111	100.6	105.5	--	--	--	--	--	Serine protease inhibitor	O	Posttranslational modification, protein turnover, chaperones ;	IPR023796 [Serpin domain]
	Cluster-10258.7014;orf1	len=649 frame:2 start:11 end:1957 1496577764/XP_026751489.1 antichymotrypsin-2-like isoform X1 [Galleria mellonella]	184.7	177.7	173.8	187	177.9	212.6	--	--	serpin B	--	ko05146 Amoebiasis	Serine protease inhibitor	O	Posttranslational modification, protein turnover, chaperones ;	IPR002919 [Trypsin Inhibitor-like, cysteine rich domain] ; IPR023796[Serpin domain]
	Cluster-10258.21687;orf1	len=192 frame:2 start:1547 end:2122 1549091166/RVE46163.1 hypothetical protein evm_009237 [Chilo suppressalis]	263.3	407	439.6	384.3	320	416.9	--	--	--	--	--	Serine protease inhibitor	O	Posttranslational modification, protein turnover, chaperones ;	IPR023796 [Serpin domain]
	Cluster-10258.17472;orf1	len=72 frame:3 start:3 end:218 409898429/AFV46312.1 serine proteinase inhibitor 1 [Ostrinia furnacalis]	301.8	296.4	279.4	310.9	311.2	116.4	--	--	--	--	--	Serine protease inhibitor	O	Posttranslational modification, protein turnover, chaperones ;	IPR023796 [Serpin domain]
	Cluster-10258.15982;orf2	len=55 frame:1 start:586 end:750 1590269001/XP_028157738.1 alaserpin-like isoform X17 [Ostrinia furnacalis]	75.8	80.1	110.1	82.5	75.7	89.6	--	--	--	--	--	--	--	--	--
	Cluster-10258.21431;orf1	len=57 frame:-3 start:732 end:562 1590269001/XP_028157738.1 alaserpin-like isoform X17 [Ostrinia furnacalis]	94.1	135.9	51.7	194	54.5	64.4	--	--	--	--	--	--	--	--	--
2	Trypsin-like Serine Protease
	Cluster-10258.13786;orf1	len=253 frame:2 start:2 end:760 62082417/AAX62036.1 trypsin-like serine protease [Ostrinia nubilalis]	164.8	163.1	148.1	167.9	164.1	152.9	2	Molecular Function:serine-type endopeptidase activity (GO:0004252),Biological Process:proteolysis (GO:0006508)	trypsin	3.4.21.4	ko04080 Neuroactive ligand-receptor interaction ko04972 Pancreatic secretion ko04974 Protein digestion and absorption ko05164 Influenza A	Secreted trypsin-like serine protease	O	Posttranslational modification, protein turnover, chaperones ;	IPR001254 [Serine proteases, trypsin domain]
	Cluster-10258.9895;orf1	len=251 frame:2 start:2 end:754 62082409/AAX62032.1 trypsin-like serine protease [Ostrinia nubilalis]	183.4	211.2	161.3	182.3	181.1	197.2	2	Molecular Function:serine-type endopeptidase activity (GO:0004252),Biological Process:proteolysis (GO:0006508)	trypsin	3.4.21.4	ko04080 Neuroactive ligand-receptor interaction ko04972 Pancreatic secretion ko04974 Protein digestion and absorption ko05164 Influenza A	Secreted trypsin-like serine protease	O	Posttranslational modification, protein turnover, chaperones ;	IPR001254 [Serine proteases, trypsin domain]
2	PPO
	Cluster-10258.22329;orf1	len=665 frame:-1 start:1995 end:1 52221271/AAU29555.1 prophenoloxidase [Plodia interpunctella]	9068.8	9436.7	11251	9902.8	9704	9882.1	--	--	--	--	--	--	--	--	IPR000896 [Hemocyanin/hexamerin middle domain] ; IPR005203[Hemocyanin, C-terminal] ; IPR005204[Hemocyanin, N-terminal]
	Cluster-10258.16129;orf1	len=383 frame:1 start:1 end:1149 1142971244/AQM36766.1 prophenoloxidase PPO3 [Ostrinia furnacalis]	1451.8	1395.7	1578.5	1508.2	1428.4	1430.4	--	--	--	--	--	--	--	--	IPR000896 [Hemocyanin/hexamerin middle domain] ; IPR005203[Hemocyanin, C-terminal]
4	Lysozyme
	Cluster-10258.20237;orf1	len=168 frame:1 start:1909 end:2412 51039033/AAT94286.1 lysozyme II [Pieris rapae]	4766.2	4912.4	5371.2	5281.5	5395	5015.3	--	--	lysozyme C	3.2.1.17	ko04970 Salivary secretion	--	--	--	IPR001916 [Glycoside hydrolase, family 22]
	Cluster-10258.19085;orf1	len=142 frame:1 start:79 end:504 1549090446/RVE45466.1 hypothetical protein evm_009901 [Chilo suppressalis]	418.1	295.1	268.1	313.4	325.7	364	1	Molecular Function:lysozyme activity (GO:0003796)	--	--	--	--	--	--	IPR008597 [Destabilase]
	Cluster-10258.20066;orf1	len=147 frame:3 start:48 end:488 1590290454/XP_028169326.1 lysozyme-like [Ostrinia furnacalis]	473.4	441.6	397.1	393.4	403.1	405.1	--	--	lysozyme C	3.2.1.17	ko04970 Salivary secretion	--	--	--	IPR001916 [Glycoside hydrolase, family 22]
	Cluster-10258.24169;	len=59 start:222 end:396 minus strand	118.1	98.6	87.9	141.7	203.3	81	--	--	lysozyme	3.2.1.17	--	--	--	--	IPR001916 [Glycoside hydrolase, family 22]
3	Cecropin
	Cluster-10258.19614;orf1	len=40 frame:2 start:626 end:745 1590305448/XP_028177419.1 cecropin-like [Ostrinia furnacalis]	870.8	520.6	663.7	705	820.8	687	1	Cellular Component:extracellular region (GO:0005576)	cecropin	--	--	--	--	--	IPR000875 [Cecropin]
	Cluster-10258.20399;	len=66 start:600 end:797 minus strand	829.8	318.3	461.3	301.8	187.1	279.3	1	Cellular Component:extracellular region (GO:0005576)	cecropin	--	--	--	--	--	IPR000875 [Cecropin]
	Cluster-10258.20821;orf1	len=67 frame:-3 start:456 end:256 1229708742/XP_022116242.1 cecropin-like [Pieris rapae]	457.6	233.6	190.6	379.6	303.6	358.9	1	Cellular Component:extracellular region (GO:0005576)	cecropin	--	--	--	--	--	IPR000875 [Cecropin]
6	Attacin
	Cluster-10258.20626;	len=162 start:508 end:993 minus strand	1410.2	1507.5	1468.1	1510.5	1446.1	1361.7	1	Cellular Component:extracellular region (GO:0005576)	--	--	--	--	--	--	IPR005520 [Attacin, N-terminal] ; IPR005521[Attacin, C-terminal]
	Cluster-10258.20527;	len=105 start:748 end:1062 minus strand	539.6	997.3	992.1	743.8	531.5	519.5	1	Cellular Component:extracellular region (GO:0005576)	--	--	--	--	--	--	IPR005521 [Attacin, C-terminal]
	Cluster-10258.20374;orf1	len=108 frame:2 start:2 end:325 1590288532/XP_028168267.1 attacin-like [Ostrinia furnacalis]	250.8	195.5	79.3	96	78.8	260	1	Cellular Component:extracellular region (GO:0005576)	--	--	--	--	--	--	IPR005521 [Attacin, C-terminal]
	Cluster-10258.20164;orf1	len=143 frame:1 start:634 end:1062 541905573/AGV28582.1 attacin [Ostrinia furnacalis]	1491.4	1417.4	1706	1683	1600.6	1658.6	1	Cellular Component:extracellular region (GO:0005576)	--	--	--	--	--	--	IPR005520 [Attacin, N-terminal] ; IPR005521[Attacin, C-terminal]
	Cluster-10258.20419;	len=70 start:341 end:549 minus strand	74.2	138.7	117.2	220.5	192.4	197.2	1	Cellular Component:extracellular region (GO:0005576)	--	--	--	--	--	--	IPR005521 [Attacin, C-terminal]
	Cluster-10258.23395;orf1	len=52 frame:3 start:3 end:158 1344791164/XP_023937619.1 defense protein 3-like [Bicyclus anynana]	75.2	63	92.9	151.2	193.2	220.7	1	Cellular Component:extracellular region (GO:0005576)	--	--	--	--	--	--	IPR005521 [Attacin, C-terminal]
2	Gloverin
	Cluster-10258.20556;orf1	len=198 frame:1 start:1 end:594 1590288496/XP_028168250.1 gloverin-like [Ostrinia furnacalis]	5146.8	5462	6004	6695.2	5107	5275.2	--	--	--	--	--	--	--	--	IPR019729 [Gloverin-like protein]
	Cluster-10258.19105;orf1	len=177 frame:3 start:3 end:533 171262307/ACB45565.1 gloverin-like protein [Antheraea pernyi]	99.7	82.5	97.9	118.8	272	129.5	--	--	--	--	--	--	--	--	IPR019729 [Gloverin-like protein]
2	Lebocin
	Cluster-10258.20205;orf1	len=137 frame:3 start:3 end:413 1590271724/XP_028159201.1 LOW QUALITY PROTEIN: lebocin-4-like [Ostrinia furnacalis]	457.8	645.9	747.3	850	652.7	620.4	--	--	--	--	--	--	--	--	--
	Cluster-10258.20416;orf1	len=171 frame:1 start:1 end:513 1590271724/XP_028159201.1 LOW QUALITY PROTEIN: lebocin-4-like [Ostrinia furnacalis]	452.9	270.5	412.2	361.8	492.9	276.5	--	--	--	--	--	--	--	--	--
4	NOS
	Cluster-10258.26047;	len=686 start:1325 end:3382 minus strand	3442.4	3431.8	3000.9	3669.2	3506	3336.2	3	Molecular Function:FMN binding (GO:0010181),Molecular Function:oxidoreductase activity (GO:0016491),Biological Process:oxidation-reduction process (GO:0055114)	NADPH-ferrihemoprotein reductase	1.6.2.4	--	Cytochrome P450	QV	Secondary metabolites biosynthesis, transport and catabolism ; Defense mechanisms ;	IPR001433 [Oxidoreductase FAD/NAD(P)-binding] ; IPR003097[FAD-binding, type 1] ; IPR008254[Flavodoxin/nitric oxide synthase]
	Cluster-10258.19375;orf1	len=1246 frame:1 start:256 end:3993 1590306575/XP_028178016.1 nitric oxide synthase-like isoform X1 [Ostrinia furnacalis]	53.2	39.7	39.5	57.4	39.2	61.9	5	Molecular Function:nitric-oxide synthase activity (GO:0004517),Biological Process:nitric oxide biosynthetic process (GO:0006809),Molecular Function:FMN binding (GO:0010181),Molecular Function:oxidoreductase activity (GO:0016491),Biological Process:oxidation-reduction process (GO:0055114)	nitric-oxide synthase, brain	1.14.13.39	ko00220 Arginine biosynthesis ko00330 Arginine and proline metabolism ko01100 Metabolic pathways ko04020 Calcium signaling pathway ko04145 Phagosome ko04371 Apelin signaling pathway ko04713 Circadian entrainment ko04730 Long-term depression ko04926 Relaxin signaling pathway ko04970 Salivary secretion ko05010 Alzheimer's disease ko05014 Amyotrophic lateral sclerosis (ALS)	Nitric oxide synthase, oxygenase domain	P	Inorganic ion transport and metabolism ;	IPR001433 [Oxidoreductase FAD/NAD(P)-binding] ; IPR003097[FAD-binding, type 1] ; IPR004030[Nitric oxide synthase, N-terminal] ; IPR008254[Flavodoxin/nitric oxide synthase]
	Cluster-10258.6543;orf1	len=618 frame:-3 start:1893 end:40 1590281924/XP_028164713.1 NADPH-dependent diflavin oxidoreductase 1 [Ostrinia furnacalis]	175.4	162.2	177.7	172.5	208.7	189.6	3	Molecular Function:FMN binding (GO:0010181),Molecular Function:oxidoreductase activity (GO:0016491),Biological Process:oxidation-reduction process (GO:0055114)	--	--	--	Sulfite reductase, alpha subunit (flavoprotein)	P	Inorganic ion transport and metabolism ;	IPR001433 [Oxidoreductase FAD/NAD(P)-binding] ; IPR003097[FAD-binding, type 1] ; IPR008254[Flavodoxin/nitric oxide synthase]
	Cluster-10258.17191;orf1	len=259 frame:-3 start:779 end:3 1199386026/XP_021187761.1 nitric oxide synthase-interacting protein homolog [Helicoverpa armigera]	111	77.4	72.8	86.6	101.3	97.1	--	--	nitric oxide synthase-interacting protein	--	--	--	--	--	IPR031790 [Nitric oxide synthase-interacting protein, zinc-finger]
8	Peroxidase
	Cluster-10258.19253;orf1	len=248 frame:3 start:138 end:881 1486930515/XP_026498568.1 probable phospholipid hydroperoxide glutathione peroxidase [Vanessa tameamea]	2823.4	2588.8	2467.7	2245.5	2006.8	2433.4	3	Molecular Function:glutathione peroxidase activity (GO:0004602),Biological Process:response to oxidative stress (GO:0006979),Biological Process:oxidation-reduction process (GO:0055114)	--	--	--	Glutathione peroxidase, house-cleaning role in reducing lipid peroxides	VI	Defense mechanisms ; Lipid transport and metabolism ;	IPR000889 [Glutathione peroxidase]
	Cluster-10258.20007;orf1	len=1366 frame:-3 start:5751 end:1654 1590289715/XP_028168918.1 peroxidasin [Ostrinia furnacalis]	1475.5	1179.1	1067.3	1228.2	2348.7	1306.6	1	Molecular Function:protein binding (GO:0005515)	peroxidase	1.11.1.7	--	Ca2+-binding protein, RTX toxin-related	Q	Secondary metabolites biosynthesis, transport and catabolism ;	IPR001611 [Leucine-rich repeat] ; IPR013098[Immunoglobulin I-set] ; IPR019791[Haem peroxidase, animal]
	Cluster-10258.21371;orf1	len=911 frame:-3 start:2735 end:3 1590294491/XP_028171514.1 uncharacterized protein LOC114360871 isoform X1 [Ostrinia furnacalis]	798.5	840.4	917.9	1128.5	1056.6	1012.4	--	--	--	--	--	Ca2+-binding protein, RTX toxin-related	Q	Secondary metabolites biosynthesis, transport and catabolism ;	IPR019791 [Haem peroxidase, animal]
	Cluster-10258.25395;	len=224 start:263 end:934 minus strand	737.4	602.6	599.1	639.3	714.1	585.6	3	Molecular Function:glutathione peroxidase activity (GO:0004602),Biological Process:response to oxidative stress (GO:0006979),Biological Process:oxidation-reduction process (GO:0055114)	juvenile hormone epoxide hydrolase	--	ko00981 Insect hormone biosynthesis	Glutathione peroxidase, house-cleaning role in reducing lipid peroxides	VI	Defense mechanisms ; Lipid transport and metabolism ;	IPR000889 [Glutathione peroxidase]
	Cluster-10258.24288;	len=476 start:405 end:1831 minus strand	480.7	387.8	377.7	457.7	484.8	527.7	--	--	--	--	--	Ca2+-binding protein, RTX toxin-related	Q	Secondary metabolites biosynthesis, transport and catabolism ;	IPR019791 [Haem peroxidase, animal]
	Cluster-10258.20648;orf1	len=783 frame:2 start:284 end:2632 1549098745/RVE53587.1 hypothetical protein evm_001728 [Chilo suppressalis]	438.6	503.2	863.7	558.7	489.9	498.6	--	--	--	--	--	Ca2+-binding protein, RTX toxin-related	Q	Secondary metabolites biosynthesis, transport and catabolism ;	IPR019791 [Haem peroxidase, animal]
	Cluster-10258.14912;orf1	len=225 frame:-1 start:1170 end:496 1590300589/XP_028174796.1 phospholipid phosphatase 6 isoform X1 [Ostrinia furnacalis]	248.1	327.3	325.9	292.7	260.4	369.3	--	--	--	--	--	Membrane-associated phospholipid phosphatase	I	Lipid transport and metabolism ;	IPR000326 [Phosphatidic acid phosphatase type 2/haloperoxidase]
	Cluster-10258.21036;orf1	len=285 frame:2 start:317 end:1171 1590298945/XP_028173912.1 putative phosphatidate phosphatase [Ostrinia furnacalis]	99.9	89.2	71.4	110.3	104.4	98	--	--	phosphatidate phosphatase	3.1.3.4	ko00561 Glycerolipid metabolism ko00564 Glycerophospholipid metabolism ko00565 Ether lipid metabolism ko00600 Sphingolipid metabolism ko01100 Metabolic pathways ko04072 Phospholipase D signaling pathway ko04666 Fc gamma R-mediated phagocytosis ko04975 Fat digestion and absorption ko05231 Choline metabolism in cancer	--	--	--	IPR000326 [Phosphatidic acid phosphatase type 2/haloperoxidase]
5	Superoxide dismutase
	Cluster-10258.20633;orf1	len=77 frame:1 start:1 end:231 1018646269/AMY63172.1 superoxide dismutase [Antheraea yamamai]	1853.4	2206.3	2410.6	1953.8	1695.2	2003.3	3	Biological Process:superoxide metabolic process (GO:0006801),Molecular Function:metal ion binding (GO:0046872),Biological Process:oxidation-reduction process (GO:0055114)	superoxide dismutase, Cu-Zn family	1.15.1.1	ko04146 Peroxisome ko04213 Longevity regulating pathway - multiple species ko05014 Amyotrophic lateral sclerosis (ALS) ko05016 Huntington's disease ko05020 Prion diseases	Cu/Zn superoxide dismutase	P	Inorganic ion transport and metabolism ;	IPR001424 [Superoxide dismutase, copper/zinc binding domain]
	Cluster-10258.19919;orf1	len=177 frame:2 start:326 end:856 1590295345/XP_028171973.1 superoxide dismutase [Cu-Zn]-like [Ostrinia furnacalis]	2387.6	2212.5	2180.4	2048.6	2121.8	2285	3	Biological Process:superoxide metabolic process (GO:0006801),Molecular Function:metal ion binding (GO:0046872),Biological Process:oxidation-reduction process (GO:0055114)	superoxide dismutase, Cu-Zn family	1.15.1.1	ko04146 Peroxisome ko04213 Longevity regulating pathway - multiple species ko05014 Amyotrophic lateral sclerosis (ALS) ko05016 Huntington's disease ko05020 Prion diseases	Cu/Zn superoxide dismutase	P	Inorganic ion transport and metabolism ;	IPR001424 [Superoxide dismutase, copper/zinc binding domain]
	Cluster-10258.19593;orf2	len=184 frame:1 start:1840 end:2391 1590293652/XP_028171057.1 superoxide dismutase [Mn], mitochondrial [Ostrinia furnacalis]	1039.4	813.3	741.6	744.6	824.1	753.2	4	Molecular Function:superoxide dismutase activity (GO:0004784),Biological Process:superoxide metabolic process (GO:0006801),Molecular Function:metal ion binding (GO:0046872),Biological Process:oxidation-reduction process (GO:0055114)	superoxide dismutase, Fe-Mn family	1.15.1.1	ko04013 MAPK signaling pathway - fly ko04068 FoxO signaling pathway ko04146 Peroxisome ko04211 Longevity regulating pathway ko04212 Longevity regulating pathway - worm ko04213 Longevity regulating pathway - multiple species ko05016 Huntington's disease	Superoxide dismutase	P	Inorganic ion transport and metabolism ;	IPR019831 [Manganese/iron superoxide dismutase, N-terminal] ; IPR019832[Manganese/iron superoxide dismutase, C-terminal]
	Cluster-10258.19593;orf1	len=84 frame:3 start:474 end:725 1590293652/XP_028171057.1 superoxide dismutase [Mn], mitochondrial [Ostrinia furnacalis]	596	622.6	585.9	611.8	569.9	607.5	4	Molecular Function:superoxide dismutase activity (GO:0004784),Biological Process:superoxide metabolic process (GO:0006801),Molecular Function:metal ion binding (GO:0046872),Biological Process:oxidation-reduction process (GO:0055114)	superoxide dismutase, Fe-Mn family	1.15.1.1	ko04013 MAPK signaling pathway - fly ko04068 FoxO signaling pathway ko04146 Peroxisome ko04211 Longevity regulating pathway ko04212 Longevity regulating pathway - worm ko04213 Longevity regulating pathway - multiple species ko05016 Huntington's disease	Superoxide dismutase	P	Inorganic ion transport and metabolism ;	IPR019831 [Manganese/iron superoxide dismutase, N-terminal]
	Cluster-10258.13713;orf1	len=251 frame:3 start:78 end:830 1590259403/XP_028157331.1 copper chaperone for superoxide dismutase [Ostrinia furnacalis]	254.5	241.6	231.7	249.3	215.6	301.8	3	Biological Process:superoxide metabolic process (GO:0006801),Molecular Function:metal ion binding (GO:0046872),Biological Process:oxidation-reduction process (GO:0055114)	copper chaperone for superoxide dismutase	--	ko05014 Amyotrophic lateral sclerosis (ALS)	Cu/Zn superoxide dismutase	P	Inorganic ion transport and metabolism ;	IPR001424 [Superoxide dismutase, copper/zinc binding domain] ; IPR013201[Cathepsin propeptide inhibitor domain (I29)]
1	Catalase
	Cluster-10258.18439;orf1	len=562 frame:3 start:318 end:2003 1240148847/ASX95436.1 catalase [Mythimna separata]	11665.6	11231.5	12154.7	11864.8	11254.3	12410.8	3	Molecular Function:catalase activity (GO:0004096),Molecular Function:heme binding (GO:0020037),Biological Process:oxidation-reduction process (GO:0055114)	catalase	1.11.1.6	ko00380 Tryptophan metabolism ko00630 Glyoxylate and dicarboxylate metabolism ko01200 Carbon metabolism ko04068 FoxO signaling pathway ko04146 Peroxisome ko04211 Longevity regulating pathway ko04212 Longevity regulating pathway - worm ko04213 Longevity regulating pathway - multiple species ko05014 Amyotrophic lateral sclerosis (ALS)	Catalase	P	Inorganic ion transport and metabolism ;	IPR010582 [Catalase immune-responsive domain] ; IPR011614[Catalase core domain]
1	Thioredoxin reductase
	Cluster-10258.16821;orf1	len=541 frame:-3 start:1798 end:176 1199381690/XP_021185385.1 thioredoxin reductase 1, mitochondrial isoform X3 [Helicoverpa armigera]	1206.9	1120.4	1032.3	1062.2	1083.1	1108.2	3	Molecular Function:oxidoreductase activity (GO:0016491),Biological Process:cell redox homeostasis (GO:0045454),Biological Process:oxidation-reduction process (GO:0055114)	thioredoxin reductase (NADPH)	1.8.1.9	ko00450 Selenocompound metabolism ko05200 Pathways in cancer ko05225 Hepatocellular carcinoma	Pyruvate/2-oxoglutarate dehydrogenase complex, dihydrolipoamide dehydrogenase (E3) component or related enzyme	C	Energy production and conversion ;	IPR004099 [Pyridine nucleotide-disulphide oxidoreductase, dimerisation domain] ; IPR023753[FAD/NAD(P)-binding domain]
15	Thioredoxin
	Cluster-10258.19570;orf2	len=1140 frame:3 start:243 end:3662 1590295393/XP_028171998.1 uncharacterized protein LOC114361215 isoform X3 [Ostrinia furnacalis]	4123.8	4601.3	4177.6	3949	5312.4	4125	1	Biological Process:cell redox homeostasis (GO:0045454)	--	--	--	Negative regulator of GroEL, contains thioredoxin-like and TPR-like domains	O	Posttranslational modification, protein turnover, chaperones ;	IPR013766 [Thioredoxin domain]
	Cluster-10258.20239;orf1	len=490 frame:2 start:95 end:1564 1590291384/XP_028169825.1 protein disulfide-isomerase A3 isoform X2 [Ostrinia furnacalis]	6423.4	6774.6	7114.5	6540.1	6181.3	6336.7	1	Biological Process:cell redox homeostasis (GO:0045454)	protein disulfide isomerase family A, member 3	5.3.4.1	ko04141 Protein processing in endoplasmic reticulum ko04612 Antigen processing and presentation	Negative regulator of GroEL, contains thioredoxin-like and TPR-like domains	O	Posttranslational modification, protein turnover, chaperones ;	IPR013766 [Thioredoxin domain]
	Cluster-10258.20264;orf1	len=285 frame:3 start:3 end:857 1590307226/XP_028178365.1 protein disulfide-isomerase [Ostrinia furnacalis]	7776.8	8474.4	8231	7918.7	8491.4	8427.1	1	Biological Process:cell redox homeostasis (GO:0045454)	protein disulfide-isomerase A1	5.3.4.1	ko04141 Protein processing in endoplasmic reticulum	Negative regulator of GroEL, contains thioredoxin-like and TPR-like domains	O	Posttranslational modification, protein turnover, chaperones ;	IPR013766 [Thioredoxin domain]
	Cluster-10258.19334;orf1	len=221 frame:-1 start:665 end:3 1590307226/XP_028178365.1 protein disulfide-isomerase [Ostrinia furnacalis]	3952.4	4509.9	4577.2	4545.4	4451.3	5120	1	Biological Process:cell redox homeostasis (GO:0045454)	protein disulfide-isomerase A1	5.3.4.1	ko04141 Protein processing in endoplasmic reticulum	Negative regulator of GroEL, contains thioredoxin-like and TPR-like domains	O	Posttranslational modification, protein turnover, chaperones ;	IPR013766 [Thioredoxin domain]
	Cluster-10258.20404;orf1	len=429 frame:-2 start:2955 end:1669 1496559989/XP_026759021.1 protein disulfide-isomerase A6 homolog [Galleria mellonella]	3365.2	3236.4	3056.9	3331.1	3513.7	3128.8	1	Biological Process:cell redox homeostasis (GO:0045454)	protein disulfide-isomerase A6	5.3.4.1	ko04141 Protein processing in endoplasmic reticulum	Negative regulator of GroEL, contains thioredoxin-like and TPR-like domains	O	Posttranslational modification, protein turnover, chaperones ;	IPR013766 [Thioredoxin domain]
	Cluster-10258.24968;orf1	len=413 frame:1 start:61 end:1299 1590305847/XP_028177628.1 endoplasmic reticulum resident protein 44 isoform X1 [Ostrinia furnacalis]	1332.6	1174.1	1109.5	1187.1	1239.1	1143.3	1	Biological Process:cell redox homeostasis (GO:0045454)	endoplasmic reticulum resident protein 44	--	--	Negative regulator of GroEL, contains thioredoxin-like and TPR-like domains	O	Posttranslational modification, protein turnover, chaperones ;	IPR013766 [Thioredoxin domain]
	Cluster-10258.18166;orf1	len=661 frame:-1 start:3386 end:1404 1590293258/XP_028170840.1 protein disulfide-isomerase A5 isoform X1 [Ostrinia furnacalis]	1230.8	1148.9	1038.3	1119.8	1262.7	1279.4	1	Biological Process:cell redox homeostasis (GO:0045454)	protein disulfide isomerase family A, member 5	5.3.4.1	--	Negative regulator of GroEL, contains thioredoxin-like and TPR-like domains	O	Posttranslational modification, protein turnover, chaperones ;	IPR013766 [Thioredoxin domain]
	Cluster-10258.21271;orf1	len=302 frame:3 start:3 end:908 1590307060/XP_028178274.1 thioredoxin-related transmembrane protein 1-like [Ostrinia furnacalis]	511.3	565.3	672.7	541.5	526.5	753.7	1	Biological Process:cell redox homeostasis (GO:0045454)	--	--	--	Negative regulator of GroEL, contains thioredoxin-like and TPR-like domains	O	Posttranslational modification, protein turnover, chaperones ;	IPR013766 [Thioredoxin domain]
	Cluster-10258.14236;orf1	len=228 frame:-3 start:714 end:31 1590293012/XP_028170705.1 glutaredoxin-3 [Ostrinia furnacalis]	1210.6	1005.8	845.2	942.9	1105.7	992.2	3	Molecular Function:electron carrier activity (GO:0009055),Molecular Function:protein disulfide oxidoreductase activity (GO:0015035),Biological Process:cell redox homeostasis (GO:0045454)	--	--	--	Glutaredoxin-related protein	O	Posttranslational modification, protein turnover, chaperones ;	IPR002109 [Glutaredoxin] ; IPR013766[Thioredoxin domain]
	Cluster-10258.19570;orf1	len=709 frame:1 start:4873 end:6999 1590295393/XP_028171998.1 uncharacterized protein LOC114361215 isoform X3 [Ostrinia furnacalis]	428.6	347.3	319.6	320.9	375	395.7	1	Biological Process:cell redox homeostasis (GO:0045454)	--	--	--	Negative regulator of GroEL, contains thioredoxin-like and TPR-like domains	O	Posttranslational modification, protein turnover, chaperones ;	IPR013766 [Thioredoxin domain]
	Cluster-10258.20719;orf1	len=329 frame:-3 start:3675 end:2689 1590302312/XP_028175732.1 thioredoxin domain-containing protein [Ostrinia furnacalis]	76.9	83.1	52.9	129.9	110.4	59.7	1	Biological Process:cell redox homeostasis (GO:0045454)	--	--	--	--	--	--	IPR013766 [Thioredoxin domain]
	Cluster-10258.21416;orf2	len=167 frame:-1 start:5283 end:4783 913334217/XP_013198813.1 PREDICTED: thioredoxin, mitochondrial-like isoform X2 [Amyelois transitella]	141	97.6	86.3	106.2	105.3	97.3	1	Biological Process:cell redox homeostasis (GO:0045454)	thioredoxin 1	--	ko04621 NOD-like receptor signaling pathway ko05418 Fluid shear stress and atherosclerosis	Negative regulator of GroEL, contains thioredoxin-like and TPR-like domains	O	Posttranslational modification, protein turnover, chaperones ;	IPR013766 [Thioredoxin domain]
	Cluster-10258.25342;	len=167 start:870 end:1370 minus strand	128.1	132.2	109.3	146.9	168.8	293.1	1	Biological Process:cell redox homeostasis (GO:0045454)	--	--	--	--	--	--	IPR013766 [Thioredoxin domain]
	Cluster-10258.15576;orf1	len=165 frame:-1 start:593 end:99 1590306634/XP_028178047.1 thioredoxin, mitochondrial-like [Ostrinia furnacalis]	90.8	104	128.4	120.3	88.4	66.4	1	Biological Process:cell redox homeostasis (GO:0045454)	thioredoxin 1	--	ko04621 NOD-like receptor signaling pathway ko05418 Fluid shear stress and atherosclerosis	Negative regulator of GroEL, contains thioredoxin-like and TPR-like domains	O	Posttranslational modification, protein turnover, chaperones ;	IPR013766 [Thioredoxin domain]
	Cluster-10258.20214;orf1	len=272 frame:1 start:19 end:834 1274108597/XP_022818988.1 thioredoxin-related transmembrane protein 2 homolog [Spodoptera litura]	131	101.9	102.9	104	114.5	145	1	Biological Process:cell redox homeostasis (GO:0045454)	--	--	--	Negative regulator of GroEL, contains thioredoxin-like and TPR-like domains	O	Posttranslational modification, protein turnover, chaperones ;	IPR013766 [Thioredoxin domain]
6	Peroxiredoxin
	Cluster-10258.21617;	len=216 start:823 end:1468 minus strand	2868.3	2615.6	2554.6	2592.3	2599.5	2682.6	4	Molecular Function:antioxidant activity (GO:0016209),Molecular Function:oxidoreductase activity (GO:0016491),Molecular Function:peroxiredoxin activity (GO:0051920),Biological Process:oxidation-reduction process (GO:0055114)	peroxiredoxin 1	1.11.1.15	ko04146 Peroxisome	Alkyl hydroperoxide reductase subunit AhpC (peroxiredoxin)	V	Defense mechanisms ;	IPR000866 [Alkyl hydroperoxide reductase subunit C/ Thiol specific antioxidant] ; IPR019479[Peroxiredoxin, C-terminal]
	Cluster-10258.19631;orf1	len=88 frame:-3 start:476 end:213 1590259691/XP_028158900.1 peroxiredoxin-5, mitochondrial [Ostrinia furnacalis]	2088.9	1776	1784	1836.2	1864.7	1676.9	1	Molecular Function:oxidoreductase activity (GO:0016491)	peroxiredoxin 5, atypical 2-Cys peroxiredoxin	1.11.1.15	ko04146 Peroxisome	Peroxiredoxin	O	Posttranslational modification, protein turnover, chaperones ;	IPR013740 [Redoxin]
	Cluster-10258.16519;orf1	len=231 frame:3 start:75 end:767 1590302463/XP_028175809.1 peroxiredoxin-2-like [Ostrinia furnacalis]	936	907.4	947.8	833.3	822.8	926.4	4	Molecular Function:antioxidant activity (GO:0016209),Molecular Function:oxidoreductase activity (GO:0016491),Molecular Function:peroxiredoxin activity (GO:0051920),Biological Process:oxidation-reduction process (GO:0055114)	peroxiredoxin 3	1.11.1.15	--	Alkyl hydroperoxide reductase subunit AhpC (peroxiredoxin)	V	Defense mechanisms ;	IPR000866 [Alkyl hydroperoxide reductase subunit C/ Thiol specific antioxidant] ; IPR019479[Peroxiredoxin, C-terminal]
	Cluster-10258.30190;orf1	len=226 frame:3 start:453 end:1130 1590263802/XP_028178770.1 peroxiredoxin-6 [Ostrinia furnacalis]	833	849.8	894.1	871.1	864.6	872.9	4	Molecular Function:antioxidant activity (GO:0016209),Molecular Function:oxidoreductase activity (GO:0016491),Molecular Function:peroxiredoxin activity (GO:0051920),Biological Process:oxidation-reduction process (GO:0055114)	--	--	ko01100 Metabolic pathways	Alkyl hydroperoxide reductase subunit AhpC (peroxiredoxin)	V	Defense mechanisms ;	IPR000866 [Alkyl hydroperoxide reductase subunit C/ Thiol specific antioxidant] ; IPR019479[Peroxiredoxin, C-terminal]
	Cluster-10258.26333;orf1	len=256 frame:-2 start:1922 end:1155 1549088948/RVE44032.1 hypothetical protein evm_011330 [Chilo suppressalis]	421.1	452.5	551.2	541.2	508.9	554.4	4	Molecular Function:antioxidant activity (GO:0016209),Molecular Function:oxidoreductase activity (GO:0016491),Molecular Function:peroxiredoxin activity (GO:0051920),Biological Process:oxidation-reduction process (GO:0055114)	peroxiredoxin (alkyl hydroperoxide reductase subunit C)	1.11.1.15	ko04214 Apoptosis - fly	Alkyl hydroperoxide reductase subunit AhpC (peroxiredoxin)	V	Defense mechanisms ;	IPR000866 [Alkyl hydroperoxide reductase subunit C/ Thiol specific antioxidant] ; IPR019479[Peroxiredoxin, C-terminal]
	Cluster-10258.36281;orf1	len=200 frame:-3 start:656 end:57 66808689/XP_638067.1 hypothetical protein DDB_G0285741 [Dictyostelium discoideum AX4]	124.6	96.9	96.7	199.3	179.3	144.4	1	Molecular Function:oxidoreductase activity (GO:0016491)	peroxiredoxin 5, atypical 2-Cys peroxiredoxin	1.11.1.15	ko04146 Peroxisome	Peroxiredoxin	O	Posttranslational modification, protein turnover, chaperones ;	IPR013740 [Redoxin]
